# Supplementary material for: A new species of Goniothalamus (Annonaceae) from Palawan, and a new nomenclatural combination in the genus from Fiji
Source: PhytoKeys. 2013 Dec 18;(32):27–35. doi: 10.3897/phytokeys.32.6663 (PMC3881350; doi:10.3897/phytokeys.32.6663)
Supplement: XML Treatment for Goniothalamus angustifolius [file phytokeys.32.6663-treatment2.xml]

<!DOCTYPE tp:taxon-treatment
  PUBLIC "-//TaxonX//DTD Taxonomic Treatment Publishing DTD v0 20100105//EN" "tax-treatment-NSO.dtd">
<tp:taxon-treatment xmlns:tp="http://www.plazi.org/taxpub"><tp:treatment-meta><mixed-citation publication-type="journal"><person-group><name><surname>Tang</surname><given-names>Chin Cheung</given-names></name><name><surname>Xue</surname><given-names>Bine</given-names></name><name><surname>Saunders</surname><given-names>Richard M.K.</given-names></name></person-group><article-title>A new species of <italic>Goniothalamus</italic> (Annonaceae) from Palawan, and a new nomenclatural combination in the genus from Fiji</article-title><source>PhytoKeys</source><day>18</day><month>12</month><year>2013</year><volume>2013</volume><issue>32</issue><fpage>27</fpage><lpage>35</lpage><pub-id pub-id-type="doi">10.3897/phytokeys.32.6663</pub-id></mixed-citation></tp:treatment-meta><tp:nomenclature><tp:taxon-name>
                        <tp:taxon-name-part taxon-name-part-type="genus">Goniothalamus</tp:taxon-name-part>
                        <tp:taxon-name-part taxon-name-part-type="species">angustifolius</tp:taxon-name-part>
                    <object-id xmlns:xlink="http://www.w3.org/1999/xlink" xlink:type="simple">urn:lsid:ipni.org:names:77134791-1</object-id>
								<object-id xmlns:xlink="http://www.w3.org/1999/xlink" xlink:type="simple">http://species-id.net/wiki/Goniothalamus_angustifolius</object-id>
								</tp:taxon-name><tp:taxon-authority>(A.C.Sm.) B. Xue &amp; R.M.K.Saunders</tp:taxon-authority><tp:taxon-status xmlns:xlink="http://www.w3.org/1999/xlink" xlink:type="simple">comb. nov.</tp:taxon-status></tp:nomenclature><tp:treatment-sec sec-type="Basionym"><title>Basionym.</title><p><italic><tp:taxon-name>Polyalthia angustifolia</tp:taxon-name></italic> A.C.Sm., Bull. Torrey Bot. Club 70: 538. 1943. Type: FIJI: Viti Levu, <italic>J.W. Gillespie 2198</italic> (holotype: A!; isotypes: BISH, GH!).</p></tp:treatment-sec><tp:treatment-sec sec-type="Discussion"><title>Discussion.</title><p>The historical delimitation of the genus <italic><tp:taxon-name>Polyalthia</tp:taxon-name></italic> has been shown to be highly polyphyletic, and large-scale taxonomic realignment and recognition of new genera has been undertaken to ensure strict monophyly of genera (<xref ref-type="bibr" rid="B11">Mols et al. 2008</xref>; <xref ref-type="bibr" rid="B18">Saunders et al. 2011</xref>; <xref ref-type="bibr" rid="B24">Xue et al. 2011</xref>, <xref ref-type="bibr" rid="B25">2012</xref>, <xref ref-type="bibr" rid="B26">in press</xref>; <xref ref-type="bibr" rid="B1">Chaowasku et al. 2012</xref>). As part of this series of taxonomic revisions, chloroplast DNA regions were sequenced from eight species from the Melanesian island of Fiji (Xue, 2013) that had previously been assigned to <italic><tp:taxon-name>Polyalthia</tp:taxon-name></italic>. Phylogenetic analysis of this data revealed that most of these species align with either <italic><tp:taxon-name>Hubera</tp:taxon-name></italic> (<xref ref-type="bibr" rid="B1">Chaowasku et al. 2012</xref>; <xref ref-type="bibr" rid="B23">Xue 2013</xref>) or <italic><tp:taxon-name>Meiogyne</tp:taxon-name></italic> (<xref ref-type="bibr" rid="B23">Xue 2013</xref>; <xref ref-type="bibr" rid="B26">Xue et al. in press</xref>), although one species, <italic><tp:taxon-name>Polyalthia angustifolia</tp:taxon-name></italic> A.C.Sm., which was sequenced from the type material, is nested within the <italic><tp:taxon-name>Goniothalamus</tp:taxon-name></italic> clade (<xref ref-type="bibr" rid="B23">Xue 2013</xref>). <italic><tp:taxon-name>Polyalthia angustifolia</tp:taxon-name></italic> was originally described from fruiting material (<xref ref-type="bibr" rid="B19">Smith 1943</xref>), and it is likely that its incorrect generic affiliation was due to the absence of flowers, which are very different in <italic><tp:taxon-name>Polyalthia</tp:taxon-name></italic> and <italic><tp:taxon-name>Goniothalamus</tp:taxon-name></italic>. Subsequent phylogenetic analyses with a larger taxon sampling (C.C. Tang et al., unpubl.) have revealed <italic><tp:taxon-name>Polyalthia angustifolia</tp:taxon-name></italic> as sister to the Fijian species <italic><tp:taxon-name>Goniothalamus monospermus</tp:taxon-name></italic> (Baill.) R.M.K.Saunders with strong support (posterior clade probability = 1; bootstrap support = 96%); these two species are morphologically distinct, as <italic><tp:taxon-name>Polyalthia angustifolia</tp:taxon-name></italic> seeds lack the broad lateral testa wings that are diagnostic of <italic><tp:taxon-name>Goniothalamus monospermus</tp:taxon-name></italic> (<xref ref-type="bibr" rid="B21">Van Setten and Koek-Noorman 1992</xref>: pl. 39i). The transfer of the name <italic><tp:taxon-name>Polyalthia angustifolia</tp:taxon-name></italic> to <italic><tp:taxon-name>Goniothalamus</tp:taxon-name></italic> is accordingly validated here.</p></tp:treatment-sec><ref-list><ref id="B11"><mixed-citation xmlns:xlink="http://www.w3.org/1999/xlink" xlink:type="simple"><person-group><name name-style="western"><surname>Mols</surname><given-names>JB</given-names></name><name name-style="western"><surname>Keßler</surname><given-names>PJA</given-names></name><name name-style="western"><surname>Rogstad</surname><given-names>SH</given-names></name><name name-style="western"><surname>Saunders</surname><given-names>RMK</given-names></name></person-group> (<year>2008</year>)<article-title> Reassignment of six <italic>Polyalthia</italic> species to the new genus <italic>Maasia</italic> (Annonaceae): molecular and morphological congruence.</article-title><source>Systematic Botany </source><volume>33</volume>: <fpage>490</fpage>-<lpage>494</lpage>. doi: <ext-link ext-link-type="uri" xlink:href="http://dx.doi.org/10.1600/036364408785679752" xlink:type="simple">10.1600/036364408785679752</ext-link></mixed-citation></ref><ref id="B18"><mixed-citation xmlns:xlink="http://www.w3.org/1999/xlink" xlink:type="simple"><person-group><name name-style="western"><surname>Saunders</surname><given-names>RMK</given-names></name><name name-style="western"><surname>Su</surname><given-names>YCF</given-names></name><name name-style="western"><surname>Xue</surname><given-names>B</given-names></name></person-group> (<year>2011</year>)<article-title> Phylogenetic affinities of <italic>Polyalthia</italic> species (Annonaceae) with columellar-sulcate pollen: enlarging the Madagascan endemic genus <italic>Fenerivia</italic>.</article-title><source>Taxon </source><volume>60</volume>: <fpage>1407</fpage>-<lpage>1416</lpage>.</mixed-citation></ref><ref id="B24"><mixed-citation xmlns:xlink="http://www.w3.org/1999/xlink" xlink:type="simple"><person-group><name name-style="western"><surname>Xue</surname><given-names>B</given-names></name><name name-style="western"><surname>Su</surname><given-names>YCF</given-names></name><name name-style="western"><surname>Mols</surname><given-names>JB</given-names></name><name name-style="western"><surname>Keßler</surname><given-names>PJA</given-names></name><name name-style="western"><surname>Saunders</surname><given-names>RMK</given-names></name></person-group> (<year>2011</year>)<article-title> Further fragmentation of the polyphyletic genus <italic>Polyalthia</italic> (Annonaceae): molecular phylogenetic support for a broader delimitation of <italic>Marsypopetalum</italic>.</article-title><source>Systematics and Biodiversity </source><volume>9</volume>: <fpage>17</fpage>-<lpage>26</lpage>. doi: <ext-link ext-link-type="uri" xlink:href="http://dx.doi.org/10.1080/14772000.2010.542497" xlink:type="simple">10.1080/14772000.2010.542497</ext-link></mixed-citation></ref><ref id="B25"><mixed-citation xmlns:xlink="http://www.w3.org/1999/xlink" xlink:type="simple"><person-group><name name-style="western"><surname>Xue</surname><given-names>B</given-names></name><name name-style="western"><surname>Su</surname><given-names>YCF</given-names></name><name name-style="western"><surname>Thomas,</surname><given-names>DC</given-names></name><name name-style="western"><surname>Saunders</surname><given-names>RMK</given-names></name></person-group> (<year>2012</year>)<article-title> Pruning the polyphyletic genus <italic>Polyalthia</italic> (Annonaceae) and resurrecting the genus <italic>Monoon</italic>.</article-title><source>Taxon </source><volume>61</volume>: <fpage>1021</fpage>-<lpage>1039</lpage>.</mixed-citation></ref><ref id="B26"><mixed-citation xmlns:xlink="http://www.w3.org/1999/xlink" xlink:type="simple"><person-group><name name-style="western"><surname>Xue</surname><given-names>B</given-names></name><name name-style="western"><surname>Thomas</surname><given-names>DC</given-names></name><name name-style="western"><surname>Chaowasku</surname><given-names>T</given-names></name><name name-style="western"><surname>Johnson</surname><given-names>DM</given-names></name><name name-style="western"><surname>Saunders</surname><given-names>RMK</given-names></name></person-group> (<year>in press</year>)<source> Molecular phylogenetic support for the taxonomic merger of <italic>Fitzalania</italic> and <italic>Meiogyne</italic> (Annonaceae): new nomenclatural combinations under the conserved name <italic>Meiogyne</italic>. Systematic Botany.</source></mixed-citation></ref><ref id="B1"><mixed-citation xmlns:xlink="http://www.w3.org/1999/xlink" xlink:type="simple"><person-group><name name-style="western"><surname>Chaowasku</surname><given-names>T</given-names></name><name name-style="western"><surname>Johnson</surname><given-names>DM</given-names></name><name name-style="western"><surname>Van der</surname><given-names>Ham RWJM</given-names></name><name name-style="western"><surname>Chatrou</surname><given-names>LW</given-names></name></person-group> (<year>2012</year>)<article-title> Characterization of <italic>Hubera</italic> (Annonaceae), a new genus segregated from <italic>Polyalthia</italic> and allied to <italic>Miliusa</italic>.</article-title><source>Phytotaxa </source><volume>69</volume>: <fpage>33</fpage>-<lpage>56</lpage>.</mixed-citation></ref><ref id="B23"><mixed-citation xmlns:xlink="http://www.w3.org/1999/xlink" xlink:type="simple"><person-group><name name-style="western"><surname>Xue</surname><given-names>B</given-names></name></person-group> (<year>2013</year>)<source> Molecular phylogenetics of <italic>Polyalthia</italic> (Annonaceae): identifying clades and morphological synapomorphies in a large polyphyletic genus. Unpublished PhD thesis, The University of Hong Kong.</source></mixed-citation></ref><ref id="B19"><mixed-citation xmlns:xlink="http://www.w3.org/1999/xlink" xlink:type="simple"><person-group><name name-style="western"><surname>Smith</surname><given-names>AC</given-names></name></person-group> (<year>1943</year>)<article-title> Studies on Pacific island plants—III. New and noteworthy flowering plants from Fiji.</article-title><source>Bulletin of the Torrey Botanical Club </source><volume>70</volume>: <fpage>533</fpage>-<lpage>549</lpage>. doi: <ext-link ext-link-type="uri" xlink:href="http://dx.doi.org/10.2307/2481400" xlink:type="simple">10.2307/2481400</ext-link></mixed-citation></ref><ref id="B21"><mixed-citation xmlns:xlink="http://www.w3.org/1999/xlink" xlink:type="simple"><person-group><name name-style="western"><surname>Van Setten</surname><given-names>AK</given-names></name><name name-style="western"><surname>Koek-Noorman</surname><given-names>J</given-names></name></person-group> (<year>1992</year>)<source> Fruits and seeds of Annonaceae: morphology and its significance for classification and identification. Bibliotheca Botanica 142: 1–101, pl. 1–50.</source></mixed-citation></ref></ref-list></tp:taxon-treatment>
